# Supplementary material for: Local-scale projections of coral reef futures and implications of the Paris Agreement
Source: Sci Rep. 2016 Dec 21;6:39666. doi: 10.1038/srep39666 (PMC5175274; doi:10.1038/srep39666)
Supplement: Supplementary Information [file srep39666-s1.zip]

Archive with 7 entries (6 files):
- Figure_S1.pdf
- __MACOSX/
- __MACOSX/._Figure_S1.pdf
- Figure_S2.pdf
- __MACOSX/._Figure_S2.pdf
- Local-scale projections_SM_Rev3.pdf
- __MACOSX/._Local-scale projections_SM_Rev3.pdf
